# Supplementary material for: Fermented foods affect the seasonal stability of gut bacteria in an Indian rural population
Source: Nat Commun. 2025 Jan 17;16:771. doi: 10.1038/s41467-025-56014-6 (PMC11748640; doi:10.1038/s41467-025-56014-6)
Supplement: Supplementary file 3 — Supplementary Data 1 [file 41467_2025_56014_MOESM3_ESM.xlsx]

## Sheet: Supplementary Data 1
Supplementary Data 1. Differences in the long-term habitual diets and lifestyles of 78 subjects recruited in this study
Subject	Long-term Food Habit	Egg	Chicken	pork	mutton	Duck	Mushroom	milk	Tea	Coffee	Hentak (fermented fish, boiled)	Soibum/ Soidon (fermented bamboo shoot, boiled)	Carbonated drinks	Alcoholic drinks	Smoking	Betel leaf & Areca nut chewing	Tobacco products consumption
Subject-1	Non-vegetarian	y	y	y	n	y	n	y	y	n	n	y	n	n	n	y	y
Subject-2	Non-vegetarian	y	y	y	y	y	n	n	y	y	n	y	y	n	n	n	n
Subject-3	Non-vegetarian	y	y	y	n	n	y	y	y	n	y	y	n	y	n	y	y
Subject-4	Non-vegetarian	y	y	y	n	y	y	y	y	n	n	n	n	y	n	y	y
Subject-5	Non-vegetarian	y	y	y	y	y	y	y	y	n	n	n	n	y	y	n	n
Subject-6	Non-vegetarian	y	y	y	y	y	y	n	y	y	n	y	n	y	y	y	y
Subject-7	Non-vegetarian	y	y	y	y	y	y	n	n	n	n	y	y	y	y	y	y
Subject-8	Non-vegetarian	y	y	y	y	y	y	y	y	n	n	n	n	n	n	n	n
Subject-9	Fish eating vegetarian	n	n	n	n	n	y	y	y	n	n	n	n	n	n	n	n
Subject-10	Non-vegetarian	y	y	n	n	y	y	y	y	n	n	n	n	n	n	n	y
Subject-11	Non-vegetarian	y	y	y	n	y	y	y	y	n	y	y	n	n	n	y	y
Subject-12	Non-vegetarian	y	y	n	n	y	y	y	y	n	y	y	n	n	n	n	n
Subject-13	Non-vegetarian	y	y	y	y	y	n	y	y	n	n	n	n	n	y	n	n
Subject-14	Non-vegetarian	y	y	y	y	y	y	y	y	n	n	y	n	y	n	n	n
Subject-15	Non-vegetarian	y	y	n	n	y	n	y	y	n	y	y	n	n	n	n	n
Subject-16	Fish eating vegetarian	n	n	n	n	n	y	n	y	n	n	n	n	n	n	y	n
Subject-17	Non-vegetarian	nd	y	y	nd	nd	nd	nd	nd	nd	n	y	y	n	nd	nd	nd
Subject-18	Non-vegetarian	y	y	y	y	n	n	y	y	y	n	y	y	n	n	n	n
Subject-19	Non-vegetarian	y	y	y	y	y	y	y	y	n	n	y	n	n	n	y	y
Subject-20	Non-vegetarian	n	n	n	n	n	n	y	y	n	n	n	n	n	y	n	n
Subject-21	Fish eating vegetarian	n	n	n	n	n	y	y	y	n	n	y	n	n	n	n	n
Subject-22	Non-vegetarian	y	y	y	y	y	n	n	y	n	n	n	n	y	n	y	y
Subject-23	Non-vegetarian	y	y	n	n	n	y	n	y	n	n	n	n	n	n	y	y
Subject-24	Non-vegetarian	y	y	n	nd	nd	nd	y	nd	nd	nd	y	nd	n	n	nd	nd
Subject-25	Non-vegetarian	y	y	n	n	n	y	n	y	n	y	y	n	n	n	y	y
Subject-26	Non-vegetarian	nd	y	nd	nd	nd	nd	nd	nd	nd	nd	y	nd	nd	nd	nd	nd
Subject-27	Non-vegetarian	y	y	y	y	y	n	n	y	n	n	n	n	n	n	n	n
Subject-28	Non-vegetarian	n	n	n	n	n	y	y	y	n	n	n	n	n	n	n	n
Subject-29	Non-vegetarian	y	n	n	n	n	y	y	y	n	n	n	n	n	n	y	n
Subject -30	Non-vegetarian	nd	y	nd	nd	nd	nd	nd	y	nd	nd	y	nd	nd	nd	nd	nd
Subject-31	Non-vegetarian	nd	y	nd	nd	nd	nd	nd	y	nd	nd	y	nd	nd	nd	nd	nd
Subject-32	Non-vegetarian	nd	y	nd	nd	nd	nd	nd	y	nd	nd	y	nd	nd	nd	nd	nd
Subject-33	Non-vegetarian	y	y	y	n	y	y	y	y	n	n	y	y	n	n	n	n
Subject-34	Non-vegetarian	y	y	y	n	y	y	n	y	n	n	n	n	n	n	n	n
Subject-35	Fish eating vegetarian	n	n	n	n	n	n	n	n	n	n	n	n	n	y	n	n
Subject-36	Non-vegetarian	y	n	n	n	n	y	y	y	n	n	y	n	n	n	y	y
Subject-37	Non-vegetarian	y	y	y	n	y	y	y	y	y	y	y	y	n	n	n	n
Subject-38	Non-vegetarian	y	y	y	y	y	y	y	y	y	y	y	y	y	n	y	y
Subject-39	Non-vegetarian	y	y	y	y	y	y	y	y	n	y	y	n	n	n	n	n
Subject-40	Non-vegetarian	y	y	y	y	y	y	y	y	y	n	n	n	n	n	n	n
Subject-41	Non-vegetarian	y	y	n	n	n	n	n	y	n	n	y	n	n	n	n	n
Subject-42	Non-vegetarian	y	y	y	y	n	y	y	y	y	y	y	y	n	n	n	n
Subject-43	Non-vegetarian	y	y	y	y	y	n	y	y	n	n	n	n	n	n	y	n
Subject-44	Non-vegetarian	y	y	n	n	n	n	n	y	n	n	y	n	n	n	y	y
Subject-45	Non-vegetarian	y	y	n	n	n	n	y	y	n	n	n	n	n	n	y	n
Subject-46	Non-vegetarian	y	y	n	n	n	y	n	y	n	n	n	n	n	n	n	n
Subject-47	Fish eating vegetarian	n	n	n	n	n	n	n	y	n	n	n	n	n	n	y	n
Subject-48	Non-vegetarian	y	y	n	n	n	n	n	y	n	n	n	n	n	n	n	n
Subject-49	Non-vegetarian	y	y	y	y	y	n	n	y	n	n	n	y	n	y	n	y
Subject-50	Non-vegetarian	y	y	y	y	y	y	n	y	y	y	y	n	n	n	n	n
Subject-51	Non-vegetarian	y	y	y	y	n	y	y	y	n	n	n	n	n	y	y	y
Subject-52	Fish eating vegetarian	n	n	n	n	n	n	n	y	n	n	n	n	n	n	y	n
Subject-53	Fish eating vegetarian	n	n	n	n	n	n	n	y	n	n	n	n	n	n	y	n
Subject-54	Fish eating vegetarian	n	n	n	n	n	n	n	y	n	n	n	n	n	n	n	n
Subject-55	Fish eating vegetarian	n	n	n	n	n	y	n	y	n	n	n	n	y	y	y	n
Subject-56	Non-vegetarian	nd	y	nd	nd	nd	nd	nd	nd	nd	nd	y	nd	nd	nd	nd	nd
Subject-57	Non-vegetarian	y	n	n	n	n	y	y	y	n	n	n	n	n	n	y	n
Subject-58	Non-vegetarian	y	n	n	n	n	y	y	y	n	n	n	n	n	n	n	n
Subject-59	Fish eating vegetarian	n	n	n	n	n	n	n	y	n	n	n	n	n	n	n	n
Subject-60	Non-vegetarian	y	y	y	y	y	y	n	y	n	y	y	n	y	n	n	y
Subject-61	Non-vegetarian	y	y	y	y	y	y	n	y	n	y	y	n	n	n	n	n
Subject-62	Non-vegetarian	y	y	y	y	y	y	y	y	n	y	y	n	y	n	y	y
Subject-63	Non-vegetarian	y	y	y	y	y	y	n	y	n	y	y	n	n	n	n	n
Subject-64	Non-vegetarian	y	y	n	n	n	y	y	y	n	n	y	y	n	n	n	y
Subject-65	Non-vegetarian	y	y	n	n	y	n	n	y	n	n	n	n	n	n	y	n
Subject-66	Non-vegetarian	y	y	nd	nd	nd	nd	nd	y	nd	nd	y	nd	nd	nd	nd	nd
Subject-67	Non-vegetarian	nd	y	nd	nd	nd	nd	nd	y	nd	nd	y	nd	nd	nd	nd	nd
Subject-68	Non-vegetarian	nd	y	nd	nd	nd	nd	nd	y	nd	nd	y	nd	nd	nd	nd	nd
Subject-69	Non-vegetarian	y	y	n	y	n	y	n	y	y	y	y	n	n	y	n	n
Subject-70	Non-vegetarian	y	n	n	n	n	n	y	y	n	n	y	n	n	n	n	n
Subject-71	Non-vegetarian	y	y	n	y	n	y	y	y	n	y	y	n	n	n	n	n
Subject-72	Non-vegetarian	y	y	y	y	y	n	n	y	n	n	n	n	y	y	n	n
Subject-73	Non-vegetarian	y	y	y	y	y	y	n	y	n	n	n	n	n	n	y	n
Subject-74	Non-vegetarian	y	y	y	y	y	y	y	y	y	y	y	y	y	n	y	y
Subject-75	Non-vegetarian	nd	y	y	nd	nd	nd	y	y	n	nd	nd	nd	n	nd	y	nd
Subject-76	Non-vegetarian	y	y	n	n	n	y	y	y	n	n	n	n	n	n	n	n
Subject-77	Non-vegetarian	y	y	n	n	n	n	y	y	n	n	y	n	n	n	n	n
Subject-78	Non-vegetarian	y	y	y	y	y	y	n	y	n	n	n	n	n	n	n	n
y-Yes
n-No
nd-Missing data

## Sheet: Supplementary Data 2
Supplementary Data 2. Differences in the 48-hour diet recall data during seasonal sampling and associated bacterial community clusters in individual subjects in each categorised study group
Sample	Fish	Chicken	Pork	Egg	Mutton	Snail	dry fish	Betal leaf and Areca nut	Alcoholic drink	Carbonated soda	Brinjal	Mustard leaf	Potato	Luffa gourd	Chillies	Hibiscus leaf	Ash gourd	Beans	Cabbage	Lentil seed	Parkia beans	Green pea	Tomato	Euryale ferox fruit and seed	Bitter gourd	Mango fruit	Chayote fruit	Guava fruit	Cassava tuber	Wheat	Culiflower	Sesamum seed powder	Pumpkin	Colacasia petiole	Bamboo shoot fresh	Colacasia tuber	Teasel gourd	Allilum leaf	Foxnut	Pennywort leaves	Mushroom	Bottle gourd	Lablab beans	Banana pseudostem	Lilly petiole	Ladies finger	Soibum/Soidon (fermented bamboo shoot, boiled)	Hentak (fermentd fish paste, boiled )
Sample-1	n	y	n	y	n	n	n	n	n	n	y	n	y	n	y	y	n	n	n	n	n	n	n	n	n	n	n	n	n	n	n	n	n	n	n	n	n	n	n	n	n	n	n	n	n	n	n	n
Sample-2	n	n	n	y	n	n	y	n	n	n	n	n	y	n	y	n	n	y	n	n	n	n	n	n	n	n	n	n	n	n	n	n	n	y	y	n	n	n	n	n	n	n	n	n	n	n	n	n
Sample-3	y	n	n	n	n	n	y	n	n	n	n	y	y	n	y	n	n	n	n	n	n	n	n	n	n	n	n	n	n	n	n	n	n	n	n	y	n	n	n	n	n	n	n	n	n	n	n	n
Sample-4	y	y	n	n	n	n	n	n	n	n	n	y	y	n	y	n	n	n	n	n	n	n	n	n	n	n	n	n	n	n	y	n	n	n	n	n	n	n	n	n	n	n	n	n	n	n	n	n
Sample-5	y	n	n	y	n	n	n	y	n	n	n	n	n	n	n	n	n	y	n	n	n	n	n	n	n	n	n	n	n	n	n	n	y	n	n	n	y	n	n	n	n	n	n	n	n	n	y	n
Sample-6	n	y	n	n	n	n	n	y	n	y	n	n	y	n	n	n	n	n	n	n	n	y	n	n	n	n	n	n	n	n	n	n	y	n	n	n	n	n	n	n	n	n	n	n	n	n	n	n
Sample-7	y	y	y	n	n	n	y	n	n	n	n	y	y	n	n	n	n	n	n	n	n	y	n	n	n	n	n	n	n	n	y	n	n	n	n	n	n	y	n	n	n	n	n	n	n	n	n	n
Sample-8	n	n	n	n	n	n	y	n	y	n	n	n	y	n	y	n	n	y	n	n	n	n	n	n	n	n	n	n	n	n	n	n	n	n	n	n	n	n	n	n	n	n	n	n	n	n	n	n
Sample-9	y	y	n	n	n	n	n	n	y	n	n	n	n	n	n	n	n	y	n	y	n	n	n	n	n	n	n	n	n	n	n	n	n	n	n	y	n	n	n	n	n	n	n	n	n	n	n	n
Sample-10	y	y	n	n	n	n	n	n	y	n	n	y	n	n	n	n	n	n	y	n	n	n	n	n	n	n	n	n	n	n	n	n	n	n	n	n	n	n	n	n	n	n	n	n	n	n	n	n
Sample-11	n	n	n	n	n	n	n	n	n	n	n	n	y	n	n	y	n	n	n	n	n	n	n	n	n	n	n	n	n	n	n	n	n	n	n	n	n	n	n	n	n	n	n	n	n	n	n	n
Sample-12	n	y	n	n	y	n	y	n	n	n	n	y	y	n	y	n	n	n	n	n	n	y	n	n	n	n	n	n	n	n	n	n	n	n	n	n	n	n	n	y	n	n	n	n	n	n	n	n
Sample-13	y	y	n	n	n	n	n	n	n	n	n	n	y	n	y	n	y	n	n	n	n	n	n	n	n	n	n	n	n	n	n	n	n	n	n	n	n	n	n	n	n	n	n	n	n	n	n	n
Sample-14	y	n	n	n	n	n	y	y	y	n	n	n	y	n	n	n	n	n	n	n	n	n	n	n	n	n	n	n	n	y	n	n	n	y	n	n	n	n	n	n	y	n	n	n	n	n	n	n
Sample-15	n	n	y	n	n	n	y	y	n	n	n	n	y	n	y	n	n	n	n	y	n	n	n	n	n	n	n	n	n	n	n	n	n	n	n	n	n	n	n	n	n	n	n	n	n	n	n	n
Sample-16	y	y	n	y	n	n	n	n	y	n	n	y	y	n	y	n	n	n	y	n	n	n	n	n	n	n	n	n	n	n	n	n	n	n	n	n	n	n	n	n	n	n	n	n	n	n	n	n
Sample-17	y	y	y	y	n	n	y	y	n	n	n	n	y	n	y	n	n	n	n	y	n	n	n	n	n	y	n	n	n	n	n	n	n	n	n	n	n	n	n	n	n	n	n	n	n	n	n	n
Sample-18	y	y	y	n	y	n	y	y	n	n	n	n	y	n	y	n	n	n	n	n	n	y	n	n	n	n	n	n	n	n	n	n	n	n	n	n	n	n	n	n	n	n	n	n	n	n	n	n
Sample-19	y	y	y	n	n	n	n	y	n	n	n	y	y	n	y	n	n	n	n	n	n	n	n	n	n	n	n	n	n	n	n	n	n	n	n	n	n	n	n	n	n	n	n	n	n	n	n	n
Sample-20	n	n	n	n	n	n	n	n	n	n	n	n	y	n	n	n	n	n	n	y	n	n	n	n	n	n	n	n	n	n	n	n	n	n	n	n	n	n	n	n	n	n	n	n	n	n	n	n
Sample-21	y	n	n	y	n	n	n	n	n	n	n	y	n	n	n	n	n	y	n	n	n	n	n	n	n	n	n	n	n	n	n	n	n	n	n	n	n	n	n	n	n	n	n	n	n	n	n	n
Sample-22	y	y	n	y	n	n	y	n	n	n	n	n	y	n	n	n	n	n	n	n	n	n	n	n	n	n	n	n	n	n	n	n	n	n	n	n	n	n	n	n	n	n	n	n	n	n	n	n
Sample-23	n	n	n	n	n	n	n	n	n	n	n	n	y	n	y	y	n	n	n	y	n	n	n	n	n	n	n	n	n	n	n	n	n	n	n	n	n	n	n	n	n	n	n	n	n	n	y	n
Sample-24	n	n	n	n	n	n	n	n	n	n	n	y	n	n	y	y	n	n	n	n	n	n	n	n	n	n	n	n	n	n	n	n	n	y	n	y	n	n	n	n	n	n	n	n	n	n	n	n
Sample-25	n	n	n	n	n	n	n	n	n	n	n	y	n	n	y	n	n	y	n	n	n	n	n	n	n	n	n	n	n	n	n	n	n	y	n	n	n	n	n	n	n	n	n	n	n	n	n	n
Sample-26	n	n	n	n	n	n	n	n	n	n	n	n	y	n	y	n	n	n	n	y	n	n	n	n	n	n	n	n	n	n	n	n	n	n	n	y	n	n	n	n	n	y	n	n	n	n	n	n
Sample-27	y	n	n	n	n	n	n	n	n	y	n	n	n	n	y	n	n	n	n	y	n	y	n	n	n	n	n	n	n	n	n	n	n	n	n	y	n	n	n	n	n	n	n	n	n	n	n	n
Sample-28	n	n	n	n	n	n	n	n	n	n	n	y	n	n	n	n	n	n	y	n	n	n	n	n	n	n	n	n	n	n	n	n	n	n	n	n	n	n	n	n	n	n	y	n	n	n	n	n
Sample-29	n	n	n	y	n	n	y	n	n	n	n	n	y	n	y	n	n	n	n	y	n	n	n	n	n	n	n	n	n	y	n	n	n	n	n	n	n	n	n	n	n	n	n	n	n	n	n	n
Sample-30	n	n	n	n	n	n	n	n	n	n	n	n	y	n	n	y	n	n	n	n	n	n	n	n	n	n	n	n	n	n	n	n	n	n	n	n	n	n	n	n	n	n	n	n	n	n	n	n
Sample-31	n	n	n	y	n	n	n	n	n	n	n	n	n	n	n	n	n	n	y	n	n	n	n	n	n	n	n	n	n	n	n	n	n	n	n	n	n	n	n	n	n	n	n	n	n	n	n	n
Sample-32	y	n	n	n	n	y	n	n	n	n	n	n	y	y	y	n	n	n	n	n	n	n	n	n	n	n	n	n	n	n	n	n	n	n	n	n	n	n	n	n	n	n	n	n	n	n	n	n
Sample-33	n	y	n	n	n	n	n	n	n	n	n	y	y	y	y	n	y	n	n	n	n	n	n	n	n	n	n	n	n	n	n	n	n	n	n	n	n	n	n	n	n	n	n	n	n	n	n	n
Sample-34	n	y	n	n	n	n	n	n	n	n	y	n	y	n	y	n	n	n	n	n	n	n	n	n	n	n	n	n	n	n	n	n	n	n	n	n	n	n	n	n	n	n	n	y	n	n	n	n
Sample-35	y	y	n	n	n	n	n	n	n	n	n	n	y	n	y	n	n	n	y	y	n	n	n	n	n	n	n	n	n	n	n	n	n	n	n	n	n	n	n	n	n	n	n	n	n	n	n	n
Sample-36	n	y	n	n	n	n	n	n	n	n	n	n	y	n	y	n	n	n	n	n	n	y	n	n	n	n	n	n	n	n	y	n	n	n	n	n	n	n	n	n	n	n	n	n	n	n	n	n
Sample-37	n	y	n	n	n	n	n	n	n	n	n	n	y	n	y	n	n	y	n	n	n	n	n	n	n	n	n	n	n	y	n	n	n	n	n	n	n	n	n	n	n	n	n	n	n	n	n	n
Sample-38	n	y	n	n	n	n	n	n	n	n	n	y	y	n	y	n	n	y	n	n	n	n	n	n	n	n	n	n	n	n	n	n	n	n	n	n	n	n	n	n	n	n	n	n	n	n	n	n
Sample-39	y	n	n	n	n	n	n	n	n	n	n	y	n	n	n	n	n	y	y	n	n	n	n	n	n	n	n	n	n	n	n	n	n	n	n	n	n	n	n	n	n	n	n	n	n	n	n	n
Sample-40	n	n	y	n	n	n	y	n	n	n	n	n	y	n	y	n	n	n	n	y	n	n	n	n	n	n	n	n	n	n	n	n	n	n	n	n	n	n	n	n	n	n	n	n	n	n	n	n
Sample-41	y	n	n	n	n	n	n	n	n	n	n	n	n	n	n	y	n	n	n	y	n	n	n	n	n	n	n	n	n	y	n	n	n	n	n	n	n	n	n	n	n	n	n	n	n	n	n	n
Sample-42	y	n	n	n	n	y	y	n	n	n	n	n	y	n	y	n	n	n	n	n	y	n	n	n	n	n	n	n	n	n	n	n	n	n	n	n	n	n	n	n	n	n	n	n	n	n	n	n
Sample-43	y	n	n	n	n	n	y	n	n	n	n	n	y	n	y	n	n	n	n	n	n	n	n	n	n	n	n	n	n	n	n	n	n	n	n	n	n	n	n	n	n	n	n	n	n	n	y	n
Sample-44	y	n	n	n	n	n	y	n	n	y	n	n	y	n	y	n	n	n	n	n	n	y	n	n	n	n	n	n	n	n	n	n	n	n	n	n	n	n	n	n	n	n	n	n	n	n	y	n
Sample-45	y	n	n	y	n	n	y	n	n	n	n	n	y	n	y	n	n	n	n	n	n	n	n	n	n	n	n	n	n	y	n	n	n	n	n	n	n	n	n	n	n	n	n	n	n	n	n	n
Sample-46	y	n	n	n	n	n	n	y	n	n	y	n	y	n	y	n	n	y	n	n	n	y	y	y	y	y	n	n	n	y	n	n	n	n	n	n	n	n	n	n	n	n	n	n	n	n	n	n
Sample-47	n	n	n	n	n	n	n	y	n	n	n	y	y	n	y	n	n	n	n	y	n	n	n	n	n	n	y	y	y	y	n	n	n	n	n	n	n	n	n	n	n	n	n	n	n	n	n	n
Sample-48	y	n	n	n	n	n	y	y	n	n	n	n	y	n	y	n	n	n	n	y	n	n	n	n	n	n	n	n	n	n	y	y	n	n	n	n	n	n	n	n	n	n	n	n	n	n	n	n
Sample-49	y	y	y	n	n	n	y	n	n	n	n	n	y	n	n	n	n	n	n	n	n	n	n	n	n	n	n	n	n	y	n	n	n	n	n	n	n	n	n	n	n	n	n	n	n	n	n	n
Sample-50	n	n	n	n	n	n	y	n	n	n	n	n	y	n	y	n	n	n	n	n	n	n	n	n	n	n	n	n	n	n	n	n	n	n	n	n	n	n	n	n	n	n	n	n	n	n	n	n
Sample-51	n	n	n	n	n	n	y	y	n	n	n	n	y	n	y	n	n	n	n	n	n	n	n	n	n	n	n	n	n	n	n	n	n	n	n	n	n	n	n	n	n	n	n	n	n	n	y	n
Sample-52	y	y	n	n	n	n	n	n	n	n	n	n	y	n	y	n	n	n	y	n	n	n	n	n	n	n	n	n	n	n	n	n	n	n	n	n	n	n	n	n	n	n	n	n	n	n	n	n
Sample-53	n	y	n	n	n	n	n	n	n	n	n	n	y	n	y	y	n	n	n	n	n	n	n	n	n	n	n	n	n	n	n	n	n	n	n	n	n	n	n	n	n	n	n	n	n	n	n	n
Sample-54	y	n	n	n	n	n	n	n	n	n	n	n	n	n	n	n	n	y	n	n	n	n	n	n	n	n	n	n	n	n	n	n	n	n	n	n	n	n	n	n	n	n	n	n	n	n	y	n
Sample-55	y	y	n	y	n	n	n	n	n	n	n	y	n	n	y	n	n	n	n	n	y	n	n	n	n	n	n	n	n	n	n	n	n	n	n	n	n	n	n	n	n	n	n	n	n	n	n	n
Sample-56	y	n	n	n	n	n	y	n	n	n	n	n	y	n	n	n	n	n	n	n	n	n	n	n	y	n	n	n	n	y	n	n	y	n	n	n	n	n	n	n	n	n	n	n	n	n	n	n
Sample-57	n	n	n	n	n	n	n	n	n	n	n	y	n	n	n	n	n	y	y	y	n	n	n	n	n	n	n	n	n	y	y	n	n	n	n	n	n	n	n	n	n	n	n	n	n	n	n	n
Sample-58	y	n	n	n	n	n	n	n	n	n	n	n	n	n	n	n	n	n	y	y	n	y	n	n	n	n	n	n	n	y	n	n	n	n	n	n	n	n	n	n	n	n	n	n	n	n	n	n
Sample-59	y	n	n	n	n	n	y	n	n	n	n	n	y	n	y	y	n	n	n	y	n	n	n	n	n	n	n	n	n	n	n	n	n	n	n	n	n	n	n	n	y	n	n	n	n	n	n	n
Sample-60	y	n	n	n	n	n	y	n	n	n	n	y	y	n	y	n	n	n	n	y	n	n	n	n	n	n	n	n	n	n	n	n	n	n	n	n	n	n	n	n	n	n	n	n	n	n	n	n
Sample-61	y	n	n	n	n	n	y	n	n	n	n	y	y	n	y	n	n	n	n	y	n	n	n	n	n	n	n	n	n	n	n	n	n	n	n	n	n	n	n	n	n	n	n	n	n	n	n	n
Sample-62	n	y	n	n	n	n	n	n	n	n	n	n	y	n	y	n	n	n	n	y	n	n	n	n	n	n	n	n	n	n	n	n	n	n	n	n	n	n	n	n	n	n	n	n	n	y	n	n
Sample-63	n	n	y	n	n	n	n	n	n	n	n	n	y	n	n	y	n	n	n	y	n	n	n	n	n	n	n	n	n	n	n	n	n	y	n	n	n	n	n	n	n	n	n	n	n	n	y	n
Sample-64	n	n	n	n	n	n	n	n	n	n	n	y	y	n	n	n	n	n	n	y	n	y	n	n	n	n	n	n	n	n	n	n	n	n	n	n	n	n	n	n	n	n	n	n	n	n	n	n
Sample-65	y	y	n	y	n	n	y	n	n	n	n	n	y	n	y	n	n	n	n	n	n	n	n	n	n	n	n	n	n	n	n	y	n	n	n	n	n	n	n	n	n	n	n	n	n	n	n	n
Sample-66	n	n	n	n	n	n	n	n	n	n	n	n	n	n	n	n	n	y	n	n	n	n	n	n	n	n	n	n	n	n	n	n	n	n	n	n	n	n	n	n	n	n	n	n	n	n	n	n
Sample-67	y	y	n	n	n	n	n	n	n	n	n	n	n	n	n	n	n	y	y	n	n	n	n	n	n	n	n	n	n	n	n	n	n	n	n	n	n	n	n	n	n	n	n	n	n	n	n	n
Sample-68	y	y	n	y	n	n	n	n	n	n	n	n	y	n	y	n	n	n	n	y	n	n	n	n	n	n	n	n	n	y	n	n	n	n	n	n	n	n	n	n	n	n	n	n	n	n	n	n
Sample-69	y	y	n	y	n	n	y	n	n	n	n	n	y	n	y	n	n	n	n	y	n	n	n	n	n	n	n	n	n	n	n	n	n	y	n	n	n	n	n	n	n	n	n	n	n	n	n	n
Sample-70	n	n	n	y	n	n	n	n	n	n	n	n	n	n	n	n	n	n	n	y	n	n	n	n	n	n	n	n	n	y	n	n	n	n	n	n	n	n	n	n	n	n	n	n	n	n	n	n
Sample-71	n	n	n	n	n	n	n	n	n	n	n	n	y	n	y	n	n	n	n	y	n	n	n	n	n	n	n	n	n	n	n	n	n	n	n	y	n	n	n	n	n	n	n	n	n	n	n	n
Sample-72	y	n	n	y	n	n	n	n	n	n	n	n	y	n	y	n	n	n	y	n	n	n	n	n	n	n	n	n	n	n	n	n	n	n	n	n	n	n	n	n	n	n	n	n	n	n	n	n
Sample-73	n	n	n	n	n	n	n	n	n	n	n	n	n	n	n	n	n	n	n	n	n	n	n	n	n	n	n	n	n	n	n	n	n	n	n	n	n	n	n	n	n	n	n	n	n	n	n	n
Sample-74	n	y	y	y	n	n	n	n	y	n	n	n	y	n	y	n	n	n	n	n	n	n	n	n	n	n	n	n	n	y	n	n	n	n	n	n	n	n	n	n	n	n	n	n	n	n	y	n
Sample-75	y	n	n	n	n	n	n	n	n	n	n	n	n	n	n	n	n	n	n	y	n	n	n	n	n	n	n	n	n	y	n	n	n	n	n	n	n	n	n	n	n	n	n	n	n	n	n	n
Sample-76	y	n	y	y	n	n	n	n	n	n	n	n	y	n	y	n	n	n	n	n	n	n	n	n	n	n	n	n	n	y	n	n	n	n	n	n	n	n	n	n	n	n	n	n	n	n	n	n
Sample-77	n	n	n	n	n	n	n	n	n	n	n	n	y	n	y	y	n	n	n	y	n	n	y	n	n	n	n	n	n	n	n	n	n	n	n	n	n	n	n	n	n	n	n	n	n	n	n	n
Sample-78	n	n	n	n	n	n	y	n	n	n	n	y	y	n	y	y	n	n	n	n	n	n	n	n	n	n	n	n	n	n	n	n	n	y	n	n	n	n	n	n	n	n	n	n	n	n	n	n
Sample-79	n	n	n	n	n	n	n	n	n	n	n	y	y	n	y	n	n	n	n	y	n	n	n	n	n	n	n	n	n	n	n	n	y	n	n	n	n	n	n	n	n	n	n	n	n	n	n	n
Sample-80	n	n	n	n	n	n	n	n	n	n	n	y	n	n	n	y	n	y	n	n	n	n	n	n	n	n	n	n	n	n	n	n	n	n	n	n	n	n	n	n	n	n	n	n	n	n	n	n
Sample-81	n	n	n	y	n	n	n	n	n	n	n	n	n	n	n	n	n	y	y	n	n	n	n	n	n	n	n	n	n	n	n	n	n	n	n	n	n	n	n	n	n	n	n	n	n	n	n	n
Sample-82	nd	nd	nd	nd	nd	nd	nd	nd	nd	nd	nd	nd	nd	nd	nd	nd	nd	nd	nd	nd	nd	nd	nd	nd	nd	nd	nd	nd	nd	nd	nd	nd	nd	nd	nd	nd	nd	nd	nd	nd	nd	nd	nd	nd	nd	nd	nd	nd
Sample-83	nd	nd	nd	nd	nd	nd	nd	nd	nd	nd	nd	nd	nd	nd	nd	nd	nd	nd	nd	nd	nd	nd	nd	nd	nd	nd	nd	nd	nd	nd	nd	nd	nd	nd	nd	nd	nd	nd	nd	nd	nd	nd	nd	nd	nd	nd	nd	nd
Sample-84	nd	nd	nd	nd	nd	nd	nd	nd	nd	nd	nd	nd	nd	nd	nd	nd	nd	nd	nd	nd	nd	nd	nd	nd	nd	nd	nd	nd	nd	nd	nd	nd	nd	nd	nd	nd	nd	nd	nd	nd	nd	nd	nd	nd	nd	nd	nd	nd
Sample-85	nd	nd	nd	nd	nd	nd	nd	nd	nd	nd	nd	nd	nd	nd	nd	nd	nd	nd	nd	nd	nd	nd	nd	nd	nd	nd	nd	nd	nd	nd	nd	nd	nd	nd	nd	nd	nd	nd	nd	nd	nd	nd	nd	nd	nd	nd	nd	nd
Sample-86	nd	nd	nd	nd	nd	nd	nd	nd	nd	nd	nd	nd	nd	nd	nd	nd	nd	nd	nd	nd	nd	nd	nd	nd	nd	nd	nd	nd	nd	nd	nd	nd	nd	nd	nd	nd	nd	nd	nd	nd	nd	nd	nd	nd	nd	nd	nd	nd
Sample-87	y	y	n	n	n	n	n	n	n	n	n	n	n	n	n	n	n	n	n	y	n	n	n	n	n	n	n	n	n	n	n	n	n	n	n	n	n	n	n	n	n	n	n	n	n	n	n	n
Sample-88	n	y	n	n	n	n	y	n	n	n	n	y	y	n	n	n	n	n	n	y	n	n	n	n	n	n	n	n	n	n	n	n	n	n	n	n	n	n	n	n	n	n	n	n	n	n	n	n
Sample-89	n	n	n	n	n	n	y	n	n	y	n	n	y	y	y	n	n	n	n	n	n	y	n	n	n	n	n	n	n	n	n	n	n	n	n	n	n	n	n	n	n	n	n	n	n	n	n	n
Sample-90	y	n	n	y	n	n	n	n	n	n	n	n	y	n	y	y	n	n	n	n	n	n	n	n	n	n	n	n	n	n	n	n	n	n	n	n	n	n	n	n	n	n	n	n	n	n	n	n
Sample-91	n	n	n	n	n	n	n	n	n	n	n	y	n	n	n	n	n	n	n	n	n	n	n	n	n	n	n	n	n	n	y	n	y	n	n	n	n	n	n	n	n	n	n	n	n	n	y	n
Sample-92	y	n	n	n	n	n	y	n	n	n	n	n	y	n	y	n	n	n	n	y	n	n	n	n	n	n	n	n	n	n	n	n	n	n	n	n	n	n	n	n	n	n	n	n	n	n	n	n
Sample-93	y	n	n	n	n	n	n	n	n	n	n	n	y	y	y	n	n	n	n	y	n	n	n	n	n	n	n	n	n	n	n	n	n	n	n	n	n	n	n	n	n	n	n	n	n	n	n	n
Sample-94	n	n	n	n	n	n	n	n	n	n	n	n	y	n	y	n	n	n	y	y	n	n	n	n	n	n	n	n	n	n	n	n	n	n	n	n	n	n	n	n	n	n	y	n	n	n	n	n
Sample-95	y	n	n	n	n	y	n	n	n	n	n	n	y	n	y	y	n	n	n	n	n	n	n	n	n	n	n	n	n	n	n	n	n	n	n	n	n	n	n	n	n	n	n	n	n	n	n	n
Sample-96	y	n	n	n	n	n	n	y	n	y	n	y	y	n	y	n	n	n	y	n	n	y	n	n	n	n	n	n	n	y	n	n	n	n	n	n	n	n	n	n	n	n	n	n	n	n	n	n
Sample-97	y	n	n	n	n	n	n	n	n	n	n	y	y	n	n	n	n	n	n	y	n	n	n	n	n	n	n	n	n	n	y	n	n	n	n	n	n	n	n	n	n	n	n	n	n	n	n	n
Sample-98	y	y	n	y	n	n	y	n	n	n	n	n	y	n	y	n	n	y	n	n	n	n	n	n	n	n	n	n	n	n	n	n	n	n	n	n	n	n	n	n	n	n	n	n	n	n	n	n
Sample-99	y	y	n	y	n	n	n	n	n	n	n	n	n	n	n	n	n	n	n	n	n	n	n	n	n	n	n	n	n	n	n	n	n	n	n	n	n	n	n	n	n	n	n	n	n	n	n	n
Sample-100	y	y	n	y	n	n	n	n	n	n	n	n	n	n	n	n	n	n	n	n	n	n	n	n	n	n	n	n	n	n	n	n	n	n	n	n	n	n	n	n	n	n	n	n	n	n	n	n
Sample-101	y	y	n	n	n	n	n	n	n	n	n	n	n	n	n	n	n	n	n	n	n	n	n	n	n	n	n	n	n	n	n	n	n	n	n	n	n	n	n	n	n	n	n	n	n	n	y	n
Sample-102	y	n	n	y	n	n	y	n	n	n	n	n	y	n	y	n	n	n	n	y	n	n	n	n	n	n	n	n	n	n	n	n	n	n	n	n	n	n	n	n	n	n	n	n	n	n	n	n
Sample-103	y	n	n	n	n	n	n	n	n	n	n	n	n	n	n	n	n	n	n	n	n	n	n	n	n	n	n	n	n	n	n	n	n	n	n	n	n	n	n	n	n	n	n	n	n	n	n	n
Sample-104	y	n	n	y	n	n	y	n	n	n	n	n	y	n	y	n	n	n	n	n	n	n	n	n	n	n	n	n	n	n	n	n	n	n	n	n	n	n	n	n	n	n	n	n	n	n	n	n
Sample-105	n	n	n	y	n	n	n	n	n	n	n	y	n	n	n	n	n	n	n	y	n	n	n	n	n	n	n	n	n	n	n	n	n	n	n	n	n	n	n	n	n	n	n	n	n	n	n	n
Sample-106	n	n	n	n	n	n	n	n	n	n	n	n	n	n	n	n	n	n	y	y	n	n	n	n	n	n	n	n	n	n	n	n	n	n	n	n	n	n	n	n	n	n	n	n	n	n	n	n
Sample-107	y	n	n	n	n	n	n	n	n	n	n	n	n	n	n	y	y	n	n	y	n	n	n	n	n	n	n	n	n	n	n	n	n	n	n	n	n	n	n	n	y	n	n	n	n	n	n	n
Sample-108	n	y	n	y	n	n	n	n	n	n	y	n	y	n	y	y	n	n	n	n	n	n	n	n	n	n	n	n	n	n	n	n	n	n	n	n	n	n	n	n	n	n	n	n	n	n	n	n
Sample-109	y	y	y	y	n	n	y	n	n	n	n	y	y	n	y	n	n	n	n	n	n	n	n	n	n	n	n	n	n	n	n	n	n	n	n	n	n	n	n	n	n	n	n	n	n	n	n	y
Sample-110	y	n	n	y	n	n	n	n	n	n	n	n	y	n	y	n	n	n	n	y	n	n	n	n	n	n	n	n	n	n	n	n	n	n	y	n	n	n	n	n	n	n	n	n	n	n	n	n
Sample-111	y	y	n	y	n	n	n	n	n	n	n	n	y	y	y	n	n	n	n	y	n	n	n	n	n	n	n	n	n	n	n	n	n	y	n	n	n	n	n	n	n	n	n	n	n	n	y	y
Sample-112	y	y	n	y	n	n	n	n	n	n	n	y	n	n	n	n	n	y	n	n	y	n	y	n	n	n	n	n	n	n	y	n	n	n	n	n	n	n	n	n	n	n	n	n	n	n	n	n
Sample-113	y	n	y	n	n	n	n	n	n	n	n	n	y	n	n	n	n	n	y	n	n	n	n	n	n	n	n	n	n	n	n	n	n	n	n	n	n	n	n	n	n	n	n	n	n	n	y	n
Sample-114	n	y	n	y	n	n	n	n	n	n	n	n	y	n	y	n	n	n	y	y	n	n	n	n	n	n	n	n	n	n	n	n	n	n	n	n	n	n	n	n	n	n	n	n	n	n	n	n
Sample-115	y	y	n	n	n	n	n	n	n	n	n	n	y	n	y	n	n	n	n	y	n	n	n	n	n	n	n	n	n	n	n	n	n	n	n	n	n	n	n	n	n	n	n	n	n	n	n	n
Sample-116	nd	nd	nd	nd	nd	nd	nd	nd	nd	nd	nd	nd	nd	nd	nd	nd	nd	nd	nd	nd	nd	nd	nd	nd	nd	nd	nd	nd	nd	nd	nd	nd	nd	nd	nd	nd	nd	nd	nd	nd	nd	nd	nd	nd	nd	nd	nd	nd
Sample-117	y	n	y	y	n	n	n	n	n	n	n	n	y	n	y	n	n	n	n	y	n	n	n	n	n	n	n	n	n	n	n	n	n	n	n	n	n	n	n	n	n	n	n	n	n	n	n	n
Sample-118	n	y	n	y	n	n	n	n	n	n	n	n	y	n	y	n	n	n	n	n	n	y	n	n	n	n	n	n	n	n	n	n	n	n	n	n	n	y	n	n	n	n	n	n	n	n	n	n
Sample-119	n	n	n	n	n	n	n	n	n	n	n	n	y	n	y	n	n	n	n	n	n	n	n	n	n	n	n	n	n	n	n	n	n	n	n	n	n	n	n	n	n	n	n	n	n	n	y	n
Sample-120	y	n	n	n	n	n	n	n	n	n	n	n	n	n	n	n	n	y	n	n	y	y	n	n	n	n	n	n	n	n	n	n	n	n	n	n	n	n	n	n	n	n	n	n	n	n	n	n
Sample-121	n	n	n	y	n	n	n	n	n	n	n	n	n	y	n	n	n	n	n	y	n	y	n	n	n	n	n	n	n	n	n	n	n	n	n	n	n	y	n	n	n	n	n	n	n	n	y	n
Sample-122	y	n	n	y	n	n	n	n	n	n	n	y	n	n	n	n	n	y	n	y	n	n	n	n	n	n	n	n	n	n	n	n	n	n	n	n	n	n	n	n	n	n	n	n	n	n	n	n
Sample-123	y	y	n	n	n	n	n	n	n	n	n	n	y	n	y	n	n	n	n	n	n	n	n	n	n	n	n	n	n	n	n	n	n	n	n	n	n	n	n	n	n	n	n	n	n	n	n	n
Sample-124	y	n	n	n	n	n	n	n	n	n	n	n	y	n	y	y	n	n	n	n	n	n	n	n	n	n	n	n	n	n	n	n	n	y	y	n	n	n	n	n	n	n	n	n	n	n	n	n
Sample-125	n	n	n	n	n	n	n	n	n	n	n	n	y	n	y	n	n	y	n	n	n	n	n	n	n	n	n	n	n	n	n	n	n	n	n	y	n	n	n	n	n	n	n	n	n	n	n	n
Sample-126	n	n	n	n	n	n	n	n	n	n	n	y	n	n	n	n	n	n	y	n	n	y	n	n	n	n	n	n	n	n	n	n	n	y	n	n	n	n	n	n	n	n	n	n	n	n	n	n
Sample-127	n	n	n	n	n	n	n	n	n	n	n	n	y	n	n	y	n	n	n	n	n	n	n	n	n	n	n	n	n	n	n	n	y	n	n	y	n	n	n	n	n	n	n	n	n	n	n	n
Sample-128	n	n	n	n	n	n	n	n	n	n	y	y	n	n	n	n	n	n	n	n	n	n	n	n	n	n	n	n	n	n	n	n	n	y	n	n	n	n	n	n	n	n	n	n	n	n	n	n
Sample-129	y	n	n	n	n	n	n	n	n	n	n	n	y	n	y	n	n	n	n	n	n	y	n	n	n	n	n	n	n	y	n	n	n	n	n	n	n	n	n	n	n	n	n	n	n	n	y	n
Sample-130	n	y	n	y	n	n	n	n	n	n	n	n	y	n	y	y	n	n	n	y	n	n	n	n	n	n	n	n	n	y	n	n	n	n	n	n	n	n	n	n	n	n	n	n	n	n	y	n
Sample-131	y	n	n	y	n	n	n	n	n	n	n	n	n	n	n	n	n	n	n	y	n	n	n	n	n	n	n	n	n	y	n	n	n	n	n	n	n	n	n	n	n	n	n	n	n	n	n	n
Sample-132	y	n	y	n	y	n	n	n	n	n	n	y	y	n	y	n	n	n	n	y	n	n	n	n	n	n	n	n	n	y	n	n	n	n	n	n	n	n	n	n	n	n	n	n	n	n	n	n
Sample-133	n	y	y	n	n	nd	nd	n	n	nd	nd	nd	nd	nd	nd	nd	nd	nd	nd	nd	nd	nd	nd	nd	nd	nd	nd	nd	nd	nd	nd	nd	nd	nd	nd	nd	nd	nd	nd	nd	nd	nd	nd	nd	nd	nd	n	n
Sample-134	y	n	n	y	n	n	n	n	n	n	n	n	n	n	n	n	n	n	y	n	n	n	n	n	n	n	n	n	n	n	n	n	n	n	n	n	n	n	n	n	n	n	n	n	n	n	n	n
Sample-135	y	n	n	y	n	n	n	n	n	n	n	n	n	n	n	n	n	n	n	n	n	n	n	n	n	n	n	n	n	n	n	n	n	n	n	n	n	n	n	n	n	n	n	n	n	n	n	n
Sample-136	y	y	y	y	n	nd	nd	n	n	nd	nd	nd	nd	nd	nd	nd	nd	nd	nd	nd	nd	nd	nd	nd	nd	nd	nd	nd	nd	nd	nd	nd	nd	nd	nd	nd	nd	nd	nd	nd	nd	nd	nd	nd	nd	nd	n	n
Sample-137	n	y	n	y	n	nd	nd	n	n	nd	nd	nd	nd	nd	nd	nd	nd	nd	nd	nd	nd	nd	nd	nd	nd	nd	nd	nd	nd	nd	nd	nd	nd	nd	nd	nd	nd	nd	nd	nd	nd	nd	nd	nd	nd	nd	n	n
Sample-138	y	n	n	y	n	n	n	n	n	n	n	n	y	n	y	n	n	n	n	y	n	n	n	n	n	n	n	n	n	n	n	n	n	n	n	n	n	n	n	n	n	n	n	n	n	n	n	n
Sample-139	n	n	n	n	n	n	y	n	n	n	n	y	n	n	n	n	n	n	n	n	n	n	n	n	n	n	n	n	n	n	n	n	n	n	n	y	n	n	n	n	n	n	n	n	n	n	n	n
Sample-140	n	n	n	n	n	n	n	n	n	n	n	n	y	n	y	y	n	n	n	y	n	n	y	n	n	n	n	n	n	n	n	n	n	n	n	n	n	n	n	n	n	n	n	n	n	n	n	n
Sample-141	n	n	n	n	n	n	n	n	n	n	n	n	n	n	y	n	n	y	n	n	n	n	n	n	n	n	n	n	n	n	n	n	n	y	n	n	n	n	n	n	n	n	n	y	y	n	n	n
Sample-142	n	n	n	n	n	n	n	n	n	n	n	y	n	n	n	n	n	n	y	n	n	n	n	n	n	n	n	n	n	n	n	n	n	n	n	n	n	n	n	n	n	n	n	y	n	n	n	n
Sample-143	n	n	n	n	n	n	n	n	n	y	n	n	y	y	y	n	n	y	n	n	n	y	n	n	n	n	n	n	n	n	n	n	n	n	n	n	n	n	n	n	n	y	n	n	n	n	n	n
Sample-144	n	n	n	n	n	n	n	n	n	y	n	n	y	n	y	n	n	n	n	n	n	n	n	n	n	n	n	n	n	n	n	n	n	y	n	n	n	n	n	n	n	y	n	n	n	n	n	n
Sample-145	n	n	n	n	n	n	n	n	n	n	n	n	y	n	y	n	n	n	y	n	n	y	n	n	n	n	n	n	n	n	n	n	n	n	n	n	n	n	n	y	n	n	n	n	n	n	y	n
Sample-146	n	n	n	n	n	n	n	n	n	n	n	n	y	n	y	y	n	n	n	y	n	n	n	n	n	n	n	n	n	n	n	n	n	y	n	n	n	n	n	n	n	n	n	n	n	n	n	n
Sample-147	y	n	n	n	n	n	n	n	n	n	n	n	y	n	y	n	n	n	n	y	n	n	n	n	n	n	n	n	n	n	n	n	n	y	n	n	n	n	n	n	n	n	n	n	n	n	n	n
Sample-148	n	n	n	n	n	n	n	n	n	y	n	y	n	y	n	n	n	n	y	n	n	y	n	n	n	n	n	n	n	n	n	n	n	n	n	n	n	n	n	n	n	n	n	n	n	n	n	n
Sample-149	y	n	n	n	n	n	n	n	y	n	n	n	y	n	y	n	n	y	n	n	n	n	n	n	n	n	n	n	n	y	n	n	n	n	n	y	n	n	n	n	n	n	n	n	n	n	y	n
Sample-150	y	n	n	n	n	n	y	n	y	n	n	n	y	n	y	n	n	n	n	n	n	n	n	n	n	n	n	n	n	n	n	n	n	n	n	n	n	n	n	n	n	n	n	n	n	n	n	n
Sample-151	y	n	n	n	n	n	y	n	y	n	n	y	y	n	n	n	n	n	n	n	n	n	n	n	n	n	n	n	n	n	n	n	n	n	n	n	n	n	n	n	n	n	n	n	n	n	n	n
Sample-152	nd	nd	nd	nd	nd	nd	nd	nd	nd	nd	nd	nd	nd	nd	nd	nd	nd	nd	nd	nd	nd	nd	nd	nd	nd	nd	nd	nd	nd	nd	nd	nd	nd	nd	nd	nd	nd	nd	nd	nd	nd	nd	nd	nd	nd	nd	nd	nd
Sample-153	nd	nd	nd	nd	nd	nd	nd	nd	nd	nd	nd	nd	nd	nd	nd	nd	nd	nd	nd	nd	nd	nd	nd	nd	nd	nd	nd	nd	nd	nd	nd	nd	nd	nd	nd	nd	nd	nd	nd	nd	nd	nd	nd	nd	nd	nd	nd	nd
Sample-154	y	n	n	n	n	n	y	n	n	n	n	n	y	n	y	n	n	y	n	n	n	n	n	n	n	n	n	n	n	n	n	n	n	n	n	n	n	n	n	n	n	n	n	n	n	n	n	n
Sample-155	y	n	n	n	n	n	n	n	n	n	n	y	n	n	n	y	n	n	n	n	n	n	n	n	n	n	n	n	n	n	n	n	n	n	n	n	n	n	n	n	n	n	n	n	n	n	n	n
Sample-156	y	n	n	n	n	n	n	n	n	y	n	n	n	n	n	n	n	y	n	n	n	y	n	n	n	n	n	n	n	n	n	n	n	n	n	n	n	n	n	n	n	n	n	n	n	n	n	n
Sample-157	y	n	n	n	n	n	y	n	n	n	n	n	y	n	y	n	n	y	n	n	n	n	n	n	n	n	n	n	n	n	n	n	n	n	n	n	n	n	n	n	n	n	n	n	n	n	n	n
Sample-158	y	n	n	n	n	n	n	n	n	n	n	y	n	n	n	y	n	n	n	n	n	n	n	n	n	n	n	n	n	n	n	n	n	n	n	n	n	n	n	n	n	n	n	n	n	n	n	n
Sample-159	y	n	n	n	n	n	n	n	n	y	n	n	n	n	n	n	n	y	n	n	n	y	n	n	n	n	n	n	n	n	n	n	n	n	n	n	n	n	n	n	n	n	n	n	n	n	n	n
Sample-160	n	n	n	n	n	n	n	n	n	y	n	n	y	n	y	n	n	n	n	n	n	y	n	n	n	n	n	n	n	n	n	n	n	n	n	n	n	n	n	n	n	n	n	n	n	n	n	n
Sample-161	n	n	n	n	n	n	n	n	n	n	n	y	y	n	y	n	n	n	n	n	n	n	n	n	n	n	n	n	n	n	n	n	n	y	n	y	n	n	n	n	n	n	n	n	n	n	n	n
Sample-162	y	n	n	n	n	n	n	n	n	n	n	y	n	n	n	n	n	n	n	n	n	n	n	n	n	n	n	n	n	n	n	n	n	y	n	n	n	n	n	n	n	n	y	n	n	n	n	n
Sample-163	n	n	n	n	n	n	n	n	n	n	n	n	y	n	y	y	n	n	n	y	n	n	n	n	n	n	n	n	n	y	n	n	n	n	n	n	n	n	y	n	n	n	n	n	n	n	n	n
Sample-164	n	n	n	n	n	n	n	n	n	n	n	n	y	n	y	n	n	y	n	y	n	n	n	n	n	n	n	n	n	n	n	n	n	n	n	n	n	n	n	n	n	n	n	n	n	n	n	n
Sample-165	y	y	n	n	n	n	n	n	n	n	n	y	y	n	y	n	n	n	y	n	n	n	n	n	n	n	n	n	n	n	n	n	n	n	n	n	n	n	n	n	n	n	n	n	n	n	n	n
Sample-166	n	n	n	n	n	n	n	n	n	n	n	n	y	n	y	n	n	n	n	n	n	n	n	n	n	n	n	n	n	n	n	n	n	n	n	n	n	n	n	n	n	n	n	n	n	n	y	n
Sample-167	n	n	n	y	n	n	n	n	n	n	n	n	y	n	y	n	n	n	n	y	n	n	n	n	n	n	n	n	n	y	n	y	n	n	n	n	n	n	n	n	n	n	n	n	n	n	n	n
Sample-168	y	y	n	y	n	n	n	n	n	n	n	y	y	n	y	n	n	y	y	y	n	y	y	n	n	n	n	n	n	n	y	n	n	n	n	n	n	n	n	n	n	n	n	n	n	n	n	n
Sample-169	y	n	n	y	n	n	y	n	n	n	n	n	y	n	n	n	y	n	n	n	n	n	n	n	n	n	n	n	n	n	n	n	n	n	n	n	n	n	n	n	n	n	n	n	n	n	n	n
Sample-170	n	y	y	n	n	n	y	n	n	n	n	n	y	n	y	n	n	n	n	n	n	n	n	n	n	n	n	n	n	n	n	n	n	n	n	n	n	n	n	n	n	n	n	n	n	n	n	n
Sample-171	n	n	y	n	n	n	n	n	n	n	n	n	n	n	n	n	n	n	n	n	n	n	n	n	n	n	n	n	n	n	y	n	n	n	n	y	n	n	n	n	n	n	n	n	n	n	n	n
Sample-172	y	n	n	y	n	n	y	n	n	n	n	n	y	n	y	n	n	n	n	n	n	n	n	n	n	n	n	n	n	n	n	n	n	n	n	n	n	n	n	n	n	n	n	n	n	n	n	n
Sample-173	n	y	y	n	n	n	n	n	n	n	n	n	y	n	y	n	n	n	n	n	n	n	n	n	n	n	n	n	n	y	n	n	n	n	n	n	n	n	n	n	n	n	n	n	n	n	n	n
Sample-174	n	n	y	n	n	n	n	n	n	n	n	y	n	n	y	n	n	n	n	n	n	n	n	n	n	n	n	n	n	y	y	n	n	n	n	y	n	n	n	n	n	n	n	n	n	n	n	n
Sample-175	y	n	n	y	n	n	n	n	n	n	n	n	y	n	y	n	n	n	n	n	n	n	n	n	n	n	n	n	n	n	n	n	n	n	n	n	n	n	n	n	n	n	n	n	n	n	n	n
Sample-176	y	n	n	n	n	n	n	n	n	n	n	n	y	n	y	n	n	n	n	y	n	n	n	n	n	n	n	n	n	n	n	n	n	n	y	n	n	n	n	n	n	n	n	n	n	n	y	n
Sample-177	y	n	n	n	n	n	n	n	n	n	n	y	y	n	y	n	n	n	y	n	n	n	n	n	n	n	n	n	n	n	n	n	n	n	n	n	n	n	n	n	n	n	n	n	n	n	n	n
Sample-178	n	n	n	n	n	n	y	n	n	n	n	n	y	n	y	n	n	n	n	y	n	n	n	n	n	n	n	n	n	n	n	n	n	n	n	n	n	n	n	n	n	n	n	n	n	n	y	n
Sample-179	y	n	n	y	n	n	n	n	n	n	n	n	y	n	y	y	n	n	n	y	n	n	n	n	n	n	nn	n	n	n	n	n	n	n	n	n	n	n	n	n	n	n	n	n	n	n	n	n
Sample-180	y	n	n	n	n	n	y	n	n	n	n	y	y	n	y	n	n	n	y	n	n	n	n	n	n	n	n	n	n	n	n	n	n	n	n	n	n	n	n	n	n	n	n	n	n	n	n	n
Sample-181	y	y	n	y	n	n	y	n	n	y	n	n	y	n	n	n	n	n	n	n	n	y	n	n	n	n	n	n	n	n	n	n	n	n	n	n	n	n	n	n	n	n	n	n	n	n	n	n
Sample-182	nd	nd	nd	nd	nd	nd	nd	nd	nd	nd	nd	nd	nd	nd	nd	nd	nd	nd	nd	nd	nd	nd	nd	nd	nd	nd	nd	nd	nd	nd	nd	nd	nd	nd	nd	nd	nd	nd	nd	nd	nd	nd	nd	nd	nd	nd	nd	nd
Sample-183	nd	nd	nd	nd	nd	nd	nd	nd	nd	nd	nd	nd	nd	nd	nd	nd	nd	nd	nd	nd	nd	nd	nd	nd	nd	nd	nd	nd	nd	nd	nd	nd	nd	nd	nd	nd	nd	nd	nd	nd	nd	nd	nd	nd	nd	nd	nd	nd
Sample-184	nd	nd	nd	nd	nd	nd	nd	nd	nd	nd	nd	nd	nd	nd	nd	nd	nd	nd	nd	nd	nd	nd	nd	nd	nd	nd	nd	nd	nd	nd	nd	nd	nd	nd	nd	nd	nd	nd	nd	nd	nd	nd	nd	nd	nd	nd	nd	nd
Sample-185	nd	nd	nd	nd	nd	nd	nd	nd	nd	nd	nd	nd	nd	nd	nd	nd	nd	nd	nd	nd	nd	nd	nd	nd	nd	nd	nd	nd	nd	nd	nd	nd	nd	nd	nd	nd	nd	nd	nd	nd	nd	nd	nd	nd	nd	nd	nd	nd
Sample-186	y	n	n	n	n	n	n	n	n	n	n	n	n	n	n	n	n	n	n	y	n	n	n	n	n	n	n	n	n	n	n	n	n	n	n	n	n	n	n	n	n	n	n	n	n	n	n	n
Sample-187	y	n	n	n	n	nd	nd	n	n	nd	nd	nd	nd	nd	nd	nd	nd	nd	nd	nd	nd	nd	nd	nd	nd	nd	nd	nd	nd	nd	nd	nd	nd	nd	nd	nd	nd	nd	nd	nd	nd	nd	nd	nd	nd	nd	n	n
Sample-188	y	n	n	n	n	nd	nd	n	n	nd	nd	nd	nd	nd	nd	nd	nd	nd	nd	nd	nd	nd	nd	nd	nd	nd	nd	nd	nd	nd	nd	nd	nd	nd	nd	nd	nd	nd	nd	nd	nd	nd	nd	nd	nd	nd	n	n
Sample-189	y	n	n	n	n	n	n	n	n	n	n	n	n	n	n	y	n	n	y	y	n	n	n	n	n	n	n	n	n	n	n	n	n	n	n	n	n	n	n	n	n	n	n	n	n	n	n	n
Sample-190	y	n	n	n	n	n	y	n	n	n	n	n	y	n	y	n	n	n	n	y	n	n	n	n	n	n	n	n	n	n	n	n	n	n	n	n	n	n	n	n	n	n	n	n	n	n	n	n
Sample-191	y	n	n	n	n	n	n	n	n	n	n	y	y	n	y	n	n	y	y	n	n	n	n	n	n	n	n	n	n	n	y	n	n	n	n	n	n	n	n	n	n	n	n	n	n	n	n	n
Sample-192	n	n	n	y	n	n	n	n	n	n	n	n	n	n	n	n	n	y	n	n	n	n	n	n	n	n	n	n	n	n	n	n	n	n	n	n	n	n	n	n	n	n	n	n	n	n	y	n
Sample-193	y	n	n	n	n	y	n	n	n	n	n	n	y	y	n	n	n	n	n	n	n	n	n	n	n	n	n	n	n	n	n	n	n	y	n	n	n	n	n	n	n	n	n	n	n	n	n	n
Sample-194	y	n	n	n	n	y	n	n	n	n	y	n	y	n	n	n	n	n	n	y	n	n	n	n	n	n	n	n	n	n	n	n	n	n	n	n	n	n	n	n	n	n	n	n	n	n	n	n
Sample-195	n	n	n	n	n	n	y	n	y	n	n	n	y	n	y	n	n	n	n	y	n	n	n	n	n	n	y	n	n	n	n	n	n	n	n	n	n	n	n	n	y	n	n	y	n	n	n	y
Sample-196	n	y	n	n	n	n	y	n	n	n	n	n	y	n	y	n	n	n	n	y	n	n	n	n	n	n	n	n	n	n	n	n	n	n	n	n	n	n	n	n	n	n	n	n	n	n	n	n
Sample-197	y	n	n	n	n	n	n	n	n	n	n	y	y	n	y	n	n	n	n	n	n	n	n	n	n	n	n	n	n	n	n	n	n	n	n	n	n	n	n	n	n	n	n	n	n	n	n	n
Sample-198	y	y	y	y	n	n	n	n	n	n	n	n	n	n	n	n	n	n	n	n	n	n	n	n	n	n	n	n	n	y	n	n	n	n	n	n	n	n	n	n	n	n	n	n	n	n	n	n
Sample-199	y	n	n	y	y	n	n	n	n	n	n	n	n	n	n	n	n	y	n	n	n	n	n	n	n	n	y	n	n	n	n	n	n	n	n	n	n	n	n	n	n	n	n	n	n	n	n	n
Sample-200	y	y	n	n	n	n	n	n	n	n	n	y	n	n	n	n	n	y	n	n	n	n	n	n	n	n	n	n	n	n	n	n	n	n	n	n	n	n	n	n	n	n	n	n	n	n	n	n
Sample-201	y	n	n	y	n	n	n	n	n	n	n	n	n	n	n	n	n	n	n	n	n	n	n	n	n	n	n	n	n	n	n	n	n	n	n	n	n	n	n	n	n	n	n	n	n	n	n	n
Sample-202	y	n	n	y	n	n	n	n	n	n	n	n	n	n	n	n	n	n	n	n	n	n	n	n	n	n	n	n	n	n	n	n	n	n	n	n	n	n	n	n	n	n	n	n	n	n	n	n
Sample-203	y	y	n	n	n	n	n	n	n	n	n	n	n	n	n	n	n	n	n	n	n	n	n	n	n	n	n	n	n	n	n	n	n	n	n	n	n	n	n	n	n	n	n	n	n	n	y	n
Sample-204	y	n	n	n	n	n	y	y	n	n	n	n	y	n	n	n	n	n	n	n	n	n	n	n	n	n	n	n	n	n	n	n	n	n	n	n	n	n	n	n	n	n	n	n	n	n	n	n
Sample-205	y	y	n	n	n	n	n	n	n	n	n	y	n	n	n	n	n	n	n	y	n	n	n	n	n	n	n	n	n	n	n	n	n	n	n	n	n	n	n	n	n	n	n	n	n	n	n	n
Sample-206	y	n	y	n	n	n	n	n	n	n	n	n	y	n	y	n	n	n	y	n	n	n	n	n	n	n	n	n	n	n	n	n	n	n	n	n	n	n	n	n	n	n	n	n	n	n	n	n
Sample-207	y	n	n	y	n	n	n	n	n	n	n	n	n	n	n	y	n	n	n	n	n	n	n	n	n	n	n	n	n	n	n	n	n	n	n	n	n	n	n	n	n	n	n	n	n	n	n	n
Sample-208	y	n	n	n	n	n	n	n	n	n	n	n	n	n	n	n	n	n	y	n	n	n	n	n	n	n	n	n	n	n	n	n	n	n	n	n	n	n	n	n	n	n	y	n	n	n	n	n
Sample-209	y	y	n	n	n	n	n	y	n	n	n	n	y	n	y	n	n	n	n	n	n	n	n	n	n	n	n	n	n	n	n	n	n	n	n	n	n	y	y	n	n	n	n	n	n	n	n	n
Sample-210	y	n	n	n	n	n	y	n	n	n	n	n	y	n	n	n	n	y	y	n	n	n	n	n	n	n	n	n	n	n	n	n	n	n	n	n	n	n	n	n	n	n	n	n	n	n	n	n
Sample-211	n	y	n	n	n	n	n	n	n	n	n	y	y	n	y	n	n	y	y	n	n	n	n	n	n	n	n	n	n	y	n	n	n	n	n	n	n	n	n	n	n	n	n	n	n	n	n	n
Sample-212	n	y	n	y	n	n	y	n	n	n	n	n	y	n	y	y	n	n	n	n	n	y	n	n	n	n	n	n	n	n	n	n	n	n	n	n	n	y	n	n	n	n	n	n	n	n	n	n
Sample-213	n	y	n	y	n	n	y	n	n	n	n	n	y	n	n	n	n	n	n	n	n	n	n	n	n	n	n	n	n	n	n	y	n	n	n	y	n	n	n	n	n	n	n	n	n	n	n	n
Sample-214	n	n	y	n	n	n	n	n	n	n	n	n	n	n	n	n	n	n	n	n	n	n	n	n	n	n	n	n	n	n	n	n	n	n	n	n	n	n	n	n	n	n	n	n	n	n	y	n
y-Yes
n-No
nd-Missing data
