# Supplementary material for: Fermented foods affect the seasonal stability of gut bacteria in an Indian rural population
Source: Nat Commun. 2025 Jan 17;16:771. doi: 10.1038/s41467-025-56014-6 (PMC11748640; doi:10.1038/s41467-025-56014-6)
Supplement: Supplementary file 7 — Source Data [file 41467_2025_56014_MOESM7_ESM.xlsx]

## Sheet: Fig. 1
Figure 1. Gut microbiota composition based grouping of the Indian study population.
Sample	Ecological state			Source data is available in Zenodo (https://doi.org/10.5281/zenodo.14369940)
Sample-1	Cluster-B/R			Fig. 1A	Log10 transformed HITChip oligo profile data (Source data file name: Oligo_hitchip, n=214) used to generate correlation heatmap with hierarchical clustering (Prevotella-driven Cluster-P and Bifidobacterium/Ruminococcus-driven Cluster-B/R, the sample and ecological state cluster details are provided in the sheet)
Sample-2	Cluster-P				For the stacked chart, the relative abundance (%) of major discriminating taxa group (p< 0.01, Wilcoxon test, BH corrected) between two clusters Prevotella-driven Cluster-P and Bifidobacterium/Ruminococcus-driven Cluster-B/R were used. The relative abundances were calculated for the groups of each specificity level by summing all signal values of the probes targeting a group and dividing by the t…
Sample-3	Cluster-P				(Source data file name: Genus_hitchip)
Sample-4	Cluster-P
Sample-5	Cluster-P			Fig. 1B	The genus level relative abundance (%) data was used for the PCoA plotting (Source data file name: Genus_hitchip)
Sample-6	Cluster-P
Sample-7	Cluster-P			Fig. 1C.	Three seasonal shifts of gut bacterial clusters in the subjects are visualised diagrammatically
Sample-8	Cluster-P				The sample and ecological state cluster details are provided in the sheet (Cluster-P and Cluster-B/R)
Sample-9	Cluster-P
Sample-10	Cluster-B/R			Fig. 1D.	Total bacterial load log10 transformed (Source data file: Sheet 1 in Absolute load- Taxa specific qPCR data), two ecological clusters
Sample-11	Cluster-P
Sample-12	Cluster-B/R			Fig.1E	Bacterial diversity (Shannon index) calculated from HITChip oligo profile data (Source data file name: Oligo_hitchip) , two ecological clusters
Sample-13	Cluster-B/R
Sample-14	Cluster-P			Fig. 1F	HITChip: The log10 transformed relative abundance (%) of Bacillota/ Bacteroidota ratio (Source datafile name: Phylum_hitchip ), two ecological clusters
Sample-15	Cluster-P				qPCR: The log10 transformed absolute load of Bacillota/ Bacteroidota ratio calculated from taxa specific qPCR data (Source datafile name: Sheet2 & Sheet 3, Absolute load- Taxa specific qPCR data), two ecological clusters
Sample-16	Cluster-B/R
Sample-17	Cluster-P
Sample-18	Cluster-P
Sample-19	Cluster-B/R
Sample-20	Cluster-P
Sample-21	Cluster-P
Sample-22	Cluster-P
Sample-23	Cluster-B/R
Sample-24	Cluster-B/R
Sample-25	Cluster-B/R
Sample-26	Cluster-B/R
Sample-27	Cluster-B/R
Sample-28	Cluster-B/R
Sample-29	Cluster-P
Sample-30	Cluster-P
Sample-31	Cluster-P
Sample-32	Cluster-P
Sample-33	Cluster-P
Sample-34	Cluster-P
Sample-35	Cluster-P
Sample-36	Cluster-P
Sample-37	Cluster-P
Sample-38	Cluster-P
Sample-39	Cluster-P
Sample-40	Cluster-P
Sample-41	Cluster-P
Sample-42	Cluster-P
Sample-43	Cluster-P
Sample-44	Cluster-P
Sample-45	Cluster-B/R
Sample-46	Cluster-B/R
Sample-47	Cluster-B/R
Sample-48	Cluster-B/R
Sample-49	Cluster-P
Sample-50	Cluster-P
Sample-51	Cluster-P
Sample-52	Cluster-P
Sample-53	Cluster-P
Sample-54	Cluster-P
Sample-55	Cluster-P
Sample-56	Cluster-B/R
Sample-57	Cluster-B/R
Sample-58	Cluster-B/R
Sample-59	Cluster-B/R
Sample-60	Cluster-B/R
Sample-61	Cluster-B/R
Sample-62	Cluster-B/R
Sample-63	Cluster-B/R
Sample-64	Cluster-B/R
Sample-65	Cluster-B/R
Sample-66	Cluster-P
Sample-67	Cluster-P
Sample-68	Cluster-P
Sample-69	Cluster-P
Sample-70	Cluster-P
Sample-71	Cluster-P
Sample-72	Cluster-P
Sample-73	Cluster-P
Sample-74	Cluster-P
Sample-75	Cluster-P
Sample-76	Cluster-P
Sample-77	Cluster-P
Sample-78	Cluster-P
Sample-79	Cluster-P
Sample-80	Cluster-P
Sample-81	Cluster-P
Sample-82	Cluster-B/R
Sample-83	Cluster-B/R
Sample-84	Cluster-B/R
Sample-85	Cluster-B/R
Sample-86	Cluster-P
Sample-87	Cluster-B/R
Sample-88	Cluster-B/R
Sample-89	Cluster-P
Sample-90	Cluster-P
Sample-91	Cluster-P
Sample-92	Cluster-P
Sample-93	Cluster-P
Sample-94	Cluster-P
Sample-95	Cluster-B/R
Sample-96	Cluster-B/R
Sample-97	Cluster-B/R
Sample-98	Cluster-P
Sample-99	Cluster-P
Sample-100	Cluster-P
Sample-101	Cluster-P
Sample-102	Cluster-P
Sample-103	Cluster-P
Sample-104	Cluster-P
Sample-105	Cluster-P
Sample-106	Cluster-P
Sample-107	Cluster-B/R
Sample-108	Cluster-B/R
Sample-109	Cluster-B/R
Sample-110	Cluster-P
Sample-111	Cluster-B/R
Sample-112	Cluster-B/R
Sample-113	Cluster-P
Sample-114	Cluster-P
Sample-115	Cluster-B/R
Sample-116	Cluster-B/R
Sample-117	Cluster-P
Sample-118	Cluster-P
Sample-119	Cluster-P
Sample-120	Cluster-P
Sample-121	Cluster-P
Sample-122	Cluster-P
Sample-123	Cluster-P
Sample-124	Cluster-P
Sample-125	Cluster-P
Sample-126	Cluster-P
Sample-127	Cluster-P
Sample-128	Cluster-P
Sample-129	Cluster-B/R
Sample-130	Cluster-B/R
Sample-131	Cluster-B/R
Sample-132	Cluster-P
Sample-133	Cluster-P
Sample-134	Cluster-P
Sample-135	Cluster-B/R
Sample-136	Cluster-B/R
Sample-137	Cluster-B/R
Sample-138	Cluster-B/R
Sample-139	Cluster-B/R
Sample-140	Cluster-B/R
Sample-141	Cluster-P
Sample-142	Cluster-P
Sample-143	Cluster-P
Sample-144	Cluster-P
Sample-145	Cluster-P
Sample-146	Cluster-B/R
Sample-147	Cluster-B/R
Sample-148	Cluster-P
Sample-149	Cluster-P
Sample-150	Cluster-P
Sample-151	Cluster-P
Sample-152	Cluster-B/R
Sample-153	Cluster-B/R
Sample-154	Cluster-B/R
Sample-155	Cluster-B/R
Sample-156	Cluster-B/R
Sample-157	Cluster-B/R
Sample-158	Cluster-B/R
Sample-159	Cluster-B/R
Sample-160	Cluster-P
Sample-161	Cluster-P
Sample-162	Cluster-P
Sample-163	Cluster-P
Sample-164	Cluster-P
Sample-165	Cluster-B/R
Sample-166	Cluster-B/R
Sample-167	Cluster-P
Sample-168	Cluster-P
Sample-169	Cluster-B/R
Sample-170	Cluster-B/R
Sample-171	Cluster-B/R
Sample-172	Cluster-B/R
Sample-173	Cluster-B/R
Sample-174	Cluster-B/R
Sample-175	Cluster-B/R
Sample-176	Cluster-B/R
Sample-177	Cluster-B/R
Sample-178	Cluster-B/R
Sample-179	Cluster-B/R
Sample-180	Cluster-B/R
Sample-181	Cluster-B/R
Sample-182	Cluster-B/R
Sample-183	Cluster-B/R
Sample-184	Cluster-B/R
Sample-185	Cluster-B/R
Sample-186	Cluster-P
Sample-187	Cluster-P
Sample-188	Cluster-P
Sample-189	Cluster-B/R
Sample-190	Cluster-B/R
Sample-191	Cluster-B/R
Sample-192	Cluster-P
Sample-193	Cluster-P
Sample-194	Cluster-P
Sample-195	Cluster-B/R
Sample-196	Cluster-B/R
Sample-197	Cluster-B/R
Sample-198	Cluster-B/R
Sample-199	Cluster-P
Sample-200	Cluster-P
Sample-201	Cluster-B/R
Sample-202	Cluster-B/R
Sample-203	Cluster-B/R
Sample-204	Cluster-B/R
Sample-205	Cluster-P
Sample-206	Cluster-P
Sample-207	Cluster-B/R
Sample-208	Cluster-P
Sample-209	Cluster-P
Sample-210	Cluster-B/R
Sample-211	Cluster-B/R
Sample-212	Cluster-B/R
Sample-213	Cluster-B/R
Sample-214	Cluster-B/R

## Sheet: Fig. 2
Figure 2. Comparison of the faecal metabolite profiles of the two gut microbiota clusters in the Indian study population.
	Source data is available in Zenodo (https://doi.org/10.5281/zenodo.14369940)
	Fig. 2A	Log10 transformed faecal metabolites, LC-HRMS signal data was used for the PCA plotting (Source Data file name: Fecal metabolite profile_LC-HRMS Data)
	Fig. 2B.	Log10 transformed data of 23 significantly differing metabolites (~2 log2-fold change, p<0.05, two-sided Wilcoxon test, Benjamini-Hochberg method corrected) between the two ecological clusters were used to visualise the heatmap
		(Source Data file name: Fecal metabolite profile_LC-HRMS Data)
	Fig. 2C	The butyrate (µ mole per g wet weight) content measured by HPLC (Source file name: SCFA data-HPLC)
	The sample and ecological state cluster details are provided in the sheet 1(Fig.1)

## Sheet: Fig. 3
Figure 3. Comparison of Indian gut microbiota with European
	Source data is available in Zenodo (https://doi.org/10.5281/zenodo.14369940)
	Fig. 3A	The log10 transformed genus level data of most prevalent 67 taxa for 76 subjects matched (gender, age, and BMI ) between European and Indian at baseline (summer), detected in >20% of the samples with > 2.8 log HITChip probe signal was used for PCA plotting.
		(Source Data file names:Genus_hitchip and L2_europe.Rdata )
	Fig. 3B	The log10 transformed genus level significantly differed between European and Indian at baseline (summer), detected in >20% of the samples with > 2.8 log HITChip probe signal used for the density and violin plots
		(Source Data file names:Genus_hitchip and L2_europe.Rdata)

## Sheet: Fig. 4 
Figure 4. Co-exclusion network between Clostridium cluster XIVa (Lachnospiraceae) and Bacteroidota visualised in the Indian study population
	Source data is available in Zenodo (https://doi.org/10.5281/zenodo.14369940)
	Figure 4.	The relative abundance (%) of the genus level data of Indian study population (n=214) was used for correlation network plot
		(Source data file name: Genus_hitchip)

## Sheet: Fig. 5
Figure 5. Seasonal fluctuation of Bacillota/ Bacteroidota ratio in the study groups without any change in the total bacterial load and bacterial diversity over the three seasons, analysed by HITChip and qPCR assays
	Source data is available in Zenodo (https://doi.org/10.5281/zenodo.14369940)
	Fig. 5A	The log10 transformed Bacillota/ Bacteroidota ratio, calculated from the HITChip (Source Data file: Phylum_hitchip) and qPCR assays (Source datafile name: Sheet2 & Sheet 3, Absolute load- Taxa specific qPCR data) was used for effective visualisation of Diet x Season effect together as a scatter plot.
		For the box plots, the Bacillota/ Bacteroidota ratio (untransformed) calculated from HITChip and qPCR data were used to visulaise the season and diet effects separately.
	Fig. 5B	Total bacterial load, log10 transformed (Source data file: Sheet 1 in Absolute load- Taxa specific qPCR data), at 3 different seasons (S1, S2, S3)
	Fig. 5C	Bacterial diversity (Shannon index) calculated from HITChip oligo profile data (Source data file name: Oligo_hitchip), at 3 different seasons (S1, S2, S3)

## Sheet: Fig. 6
Figure 6. Effect on the overall gut bacterial load, Shannon diversity, Prevotella and Bifidobacterium load during long-term fermented foods consumption
	Source data is available in Zenodo (https://doi.org/10.5281/zenodo.14369940)
	Fig. 6A	Total bacterial load, log10 transformed (Source data file: Sheet 1 in Absolute load- Taxa specific qPCR data), at 4 diet groups (A, B, C, and D)
	Fig. 6B	Bacterial diversity (Shannon index) calculated from HITChip oligo profile data (Source data file name: Oligo_hitchip), at 4 diet groups (A, B, C, and D)
	Fig. 6C	Log10 transformed Prevotella load (16S rRNA gene copies/g ), at 4 diet groups (A, B, C, and D) (Source data file: Sheet 9 in Absolute load- Taxa specific qPCR data)
	Fig. 6D	Log10 transformed Bifidobacterium load (16S rRNA gene copies/g ), at 4 diet groups (A, B, C, and D) (Source data file: Sheet 11 in Absolute load- Taxa specific qPCR data)

## Sheet: Fig. 7
Figure 7. Gut microbiota composition changes due to the diet (long-term consumption of fermented foods) and seasonal changes.
	Source data is available in Zenodo (https://doi.org/10.5281/zenodo.14369940)
	Fig. 7A	The relative abundance (%) of genus level data (Source data file name: Genus_hitchip) was used for Tukey posthoc test of the linear mixed-effects model to visualise heatmap to show significant diet effects
		Samples and diet details are available in metadata (Source data file name: Metadata)
	Fig. 7B	The relative abundance (%) of genus level data (Source data file name: Genus_hitchip) was used for Tukey posthoc test of the linear mixed-effects model to visualise a heatmap to show significant season effects
		Samples and seasons details are available in metadata (Source data file name: Metadata)
	Fig. 7C	The relative abundance (%) of genus level data (Source data file name: Genus_hitchip) was used for PRC analysis to visualise diets and seasons effects together
		In PRC analysis, Time data (S1, S2, S3) were used as co-variables, and diets (A, B, C, and D) were used as Environment data (Source data file name: Metadata)

## Sheet: Fig. 8
Figure 8. Changes in the bimodal distribution of Catenibacterium mitsuokai et rel., Tannerella et rel., and Prevotella tannerae et rel., with significant diet association between four study groups (Diet) and three seasons (Season).
	Source data is available in Zenodo (https://doi.org/10.5281/zenodo.14369940)
	The log10 transformed genus level data of Catenibacterium mitsuokai et rel., Tannerella et rel., and Prevotella tannerae et rel. were used for density plot to visualise the bimodality in the overall population (n=214), and shift between Diet groups (A, B, C, and D) and Seasons (S1, S2, and S3)
	(Source data file name: Genus_hitchip)

## Sheet: Suppl. Fig. S1
Figure S1. HITChip oligo profile-based grouping of gut microbiota composition of the Indian study population resulted in two distinct clusters
	Source data is available in Zenodo (https://doi.org/10.5281/zenodo.14369940)
	Enlarged view of oligo profile correlation heatmap (in main Figure 1A) with hierarchical clustering ( two clusters)
	Log10 transformed HITChip oligo profile data used to generate correlation heatmap with hierarchical clustering (Prevotella-driven Cluster-P and Bifidobacterium/Ruminococcus-driven Cluster-B/R, the sample and ecological state cluster details are provided in the sheet 1, Fig. 1)
	(Source data file name: Oligo_hitchip, n=214)

## Sheet: Suppl. Fig. S2
Figure S2 Random forest analysis showed the top 20 key signature taxa (A) and metabolites (B) that best differentiate between the two clusters of gut microbiota (Prevotella-driven cluster-P, n=117 and Bifidobacterium/Ruminococcus-driven cluster-B/R, n=97) observed in the Indian study population
	Source data is available in Zenodo (https://doi.org/10.5281/zenodo.14369940)
	Fig. S2A	The relative abundance (%) of the genus level data, top 20 differed between the two clusters (Cluster-P and Cluster-B/R) were visualised
		(Source data file name: Genus_hitchip)
	Fig. S2B	Log10 transformed faecal metabolites, LC-HRMS signal data (Source Data file name: Fecal metabolite profile_LC-HRMS Data), top 20 differed between the two clusters (Cluster-P and Cluster-B/R) were visualised
		(Source Data file name: Fecal metabolite profile_LC-HRMS Data)

[truncated: 15 more sheets: Suppl. Fig. S3, Suppl. Fig. S4, Suppl. Fig. S5, Suppl. Fig. S6, Suppl. Fig. S7, Suppl. Fig.S8, Suppl. Fig. S9, Suppl. Fig. S10, Suppl. Fig. S11, Suppl. Fig. S12, Suppl. Fig. S13, Suppl. Fig. S14, Suppl. Fig. S15, Suppl. Fig. S16, Suppl. Fig. S17]
